# Supplementary material for: Chlorophyll-Amended Organoclays for the Detoxification of Ochratoxin A
Source: Toxins (Basel). 2024 Nov 6;16(11):479. doi: 10.3390/toxins16110479 (PMC11598794; doi:10.3390/toxins16110479)
Supplement: Supplementary file 1 [file toxins-16-00479-s001.zip]

Archive with 1 entries (1 files):
- toxins-3255256-supplementary.pdf
